# Supplementary material for: Comprehensive germline and somatic genomic profiles of Chinese patients with biliary tract cancer
Source: Front Oncol. 2022 Aug 22;12:930611. doi: 10.3389/fonc.2022.930611 (PMC9441936; doi:10.3389/fonc.2022.930611)
Supplement: Supplementary file 6 [file Table_4.xlsx]

## Sheet: Sheet1
Supplemental Table 4. The proportion of 30 mutational signatures from the Catalogue of Somatic Mutations in Cancer in BTC patients
Sample	Signature.1	Signature.2	Signature.3	Signature.4	Signature.5	Signature.6	Signature.7	Signature.8	Signature.9	Signature.10	Signature.11	Signature.12	Signature.13	Signature.14	Signature.15	Signature.16	Signature.17	Signature.18	Signature.19	Signature.20	Signature.21	Signature.22	Signature.23	Signature.24	Signature.25	Signature.26	Signature.27	Signature.28	Signature.29	Signature.30
LH-2021073-087PT	0	0	0	0	0	0	0	0	0	0	0.205873	0	0	0	0	0	0.366792	0	0	0	0	0	0	0.427335	0	0	0	0	0	0
L210105032-167SF	0	0	0	0.844857	0	0.0972752	0	0	0	0	0	0	0	0	0	0	0	0	0	0	0	0	0	0	0	0	0	0	0	0
L210107040-158ST	0	0	0	0.791167	0	0.154668	0	0	0	0	0	0	0	0	0	0	0	0	0	0	0	0	0	0	0	0	0	0	0	0
L210111012-167PT	0	0	0	0	0	0	0	0	0	0	0	0	0	0	0.694384	0	0	0.305616	0	0	0	0	0	0	0	0	0	0	0	0
L210112015-162PT	0	0	0	0.537856	0	0	0	0	0	0	0	0	0	0.249711	0	0	0	0	0	0.212433	0	0	0	0	0	0	0	0	0	0
L210112016-162PT	0	0	0	0	0	0	0	0	0	0	0	0	0	0.273887	0	0	0	0.377559	0	0.348554	0	0	0	0	0	0	0	0	0	0
L210114025-167ST	0	0	0	0.530183	0	0	0	0	0	0	0	0	0	0	0	0	0	0	0	0.469817	0	0	0	0	0	0	0	0	0	0
L210119024-167PT	0	0	0	0	0	0	0	0	0	0	0	0	0	0	0	0	0	0.780566	0	0	0	0	0	0.219434	0	0	0	0	0	0
L210127029-187PT	0.149414	0	0.108921	0	0	0	0	0.158694	0	0	0	0	0	0	0	0	0	0	0	0.26507	0	0	0	0	0.296351	0	0	0	0	0
L210211002-158ST	0.431558	0	0.164147	0.121953	0	0.21884	0	0	0	0	0	0	0	0	0	0	0.0635014	0	0	0	0	0	0	0	0	0	0	0	0	0
L210217004-167ST	0	0	0	0	0	0	0	0	0	0	0	0	0	0	0	0	0	1	0	0	0	0	0	0	0	0	0	0	0	0
L210217007-167ST	0.235113	0	0	0	0	0	0	0.437492	0	0	0	0	0	0	0.27197	0	0	0	0	0	0	0	0	0	0	0	0	0	0	0
L210218009-167ST	0	0	0.342916	0	0	0	0	0	0	0	0	0	0	0	0	0	0	0	0	0.267455	0	0	0.11899	0.219413	0	0	0	0	0	0
L210219005-167ST	0	0	0	0	0	0.592578	0	0	0	0	0.360702	0	0	0	0	0	0	0	0	0	0	0	0	0	0	0	0	0	0	0
L210222012-162PT	0.326574	0	0	0	0	0	0.634325	0	0	0	0	0	0	0	0	0	0	0	0	0	0	0	0	0	0	0	0	0	0	0
L210224011-187PT	0	0	0	0	0	0	0	0	0	0	0	0.0950566	0	0	0	0	0	0	0	0	0	0	0	0	0.904943	0	0	0	0	0
L210306003-162SF	0	0	0	0	0	0	0.24426	0	0	0	0	0	0	0	0	0	0	0	0	0	0	0	0	0.68351	0	0	0	0	0	0
L210308021-162ST	0	0	0.410181	0	0	0	0	0	0	0	0	0	0	0	0	0.322184	0	0.267635	0	0	0	0	0	0	0	0	0	0	0	0
L210316036-162SF	0	0	0.309648	0	0	0	0	0	0	0.503143	0	0	0	0	0	0	0	0	0	0	0	0	0	0	0	0	0	0	0	0.18721
L210329001-167SF	0.886161	0	0	0	0	0	0	0	0	0	0.113839	0	0	0	0	0	0	0	0	0	0	0	0	0	0	0	0	0	0	0
L210331058-162PT	0	0	0.195364	0	0	0.382162	0	0	0	0	0	0	0	0	0	0	0	0	0	0.0621862	0	0	0	0	0	0	0	0	0	0.360288
L210408036-167ST	0.83718	0	0	0	0	0	0	0	0	0	0.126503	0	0	0	0	0	0	0	0	0	0	0	0	0	0	0	0	0	0	0
L210419005-187PT	0.468195	0	0	0	0	0.369409	0	0	0.162396	0	0	0	0	0	0	0	0	0	0	0	0	0	0	0	0	0	0	0	0	0
L210421024-167ST	0	0	0	0.638168	0	0	0	0	0	0	0	0	0	0	0	0	0	0	0	0	0	0	0	0.0632529	0	0	0	0	0	0.298579
L210423019-167PT	0	0	0	0	0	0.628826	0	0	0	0	0	0	0	0	0	0	0	0	0	0	0	0	0.225146	0.146028	0	0	0	0	0	0
L210507015-162SF	0.598685	0	0	0	0	0.236454	0	0	0	0	0.126708	0	0	0	0	0	0	0	0	0	0	0	0	0	0	0	0	0	0	0
L210511012-167SF	0	0	0	0	0	0	0	0	1	0	0	0	0	0	0	0	0	0	0	0	0	0	0	0	0	0	0	0	0	0
L210512007-213SF	0	0.23232	0	0	0	0.311927	0	0	0.0767016	0	0	0.0788201	0	0	0	0	0	0	0	0	0	0	0	0.167197	0	0.133035	0	0	0	0
L210518001-213SF	0.185631	0	0	0	0	0	0	0	0	0	0	0	0	0	0	0	0	0	0	0	0	0	0	0.0850127	0	0	0	0	0.290616	0.43874
L210521005-162SF	0.0911754	0	0	0	0	0	0	0	0	0	0	0	0	0	0.880859	0	0	0	0	0	0	0	0	0	0	0	0	0	0	0
L210522006-213ST	0	0	0	0	0	0	0	0	0	0	0	0	0	0	0.656449	0	0	0.343551	0	0	0	0	0	0	0	0	0	0	0	0
L210522007-213PT	0.313739	0	0	0	0	0.373997	0	0	0	0	0	0	0	0	0	0	0.312264	0	0	0	0	0	0	0	0	0	0	0	0	0
L210527014-162SF	0.0836741	0	0.52773	0	0	0	0.388596	0	0	0	0	0	0	0	0	0	0	0	0	0	0	0	0	0	0	0	0	0	0	0
L210607012-213SF	0.670223	0	0	0	0	0.329777	0	0	0	0	0	0	0	0	0	0	0	0	0	0	0	0	0	0	0	0	0	0	0	0
L210608033-167PT	0	0	0	0	0	0	0	0	0	0	0	0	0	0	1	0	0	0	0	0	0	0	0	0	0	0	0	0	0	0
L210617023-213PT	0	0	0	0	0	0	0	0	0.166716	0.833284	0	0	0	0	0	0	0	0	0	0	0	0	0	0	0	0	0	0	0	0
L210624013-158ST	0.176234	0	0.100198	0	0	0.25158	0.0645869	0	0	0	0.0706223	0	0.0893169	0	0.0603742	0	0	0	0	0	0	0	0	0.0885292	0	0	0	0	0	0
L210705016-213SF	0.867591	0	0	0	0	0	0.132409	0	0	0	0	0	0	0	0	0	0	0	0	0	0	0	0	0	0	0	0	0	0	0
L210730012-213PT	0	0	0.992577	0	0	0	0	0	0	0	0	0	0	0	0	0	0	0	0	0	0	0	0	0	0	0	0	0	0	0
L210730014-162ST	0.4847	0	0	0	0	0	0	0	0	0	0	0	0	0	0.5153	0	0	0	0	0	0	0	0	0	0	0	0	0	0	0
L210803009-213ST	0.191693	0	0	0	0	0	0	0	0	0	0	0	0	0	0	0	0	0	0	0	0.806939	0	0	0	0	0	0	0	0	0
L210809011-213PT	0	0	0	0	0	0	0	0	0	0	0	0	0	0	0.697065	0	0	0	0	0	0	0	0	0	0	0	0	0	0.302935	0
L210810011-187PT	0	0	0	0	0	0	0	0	0	0	0	0	0	0	0	0.869483	0	0	0	0	0	0	0	0	0	0	0	0	0	0.130517
L210812009-162PT	0	0	0	0	0	0	0	0	0	0	0	0.194017	0	0	0	0	0	0.120429	0	0.685554	0	0	0	0	0	0	0	0	0	0
L210910006-213PF	0	0	0	0	0	0.510751	0	0	0	0	0	0	0	0.12719	0	0.202716	0	0	0	0	0	0	0	0	0	0	0	0	0	0.0802107
L210910010-213ST	0.273788	0	0	0	0	0	0	0	0	0	0	0	0.602882	0	0	0	0	0	0	0	0	0	0	0	0	0	0	0	0	0.12333
L210928007-162ST	0	0	0	0	0	0	0	0	0	0	0	0	0	0	0.35008	0	0	0.425004	0	0	0	0	0.224916	0	0	0	0	0	0	0
L210929025-162SF	0.902854	0	0	0	0	0	0.0971463	0	0	0	0	0	0	0	0	0	0	0	0	0	0	0	0	0	0	0	0	0	0	0
LH-2011985-087SF	0.53233	0	0	0	0	0	0	0	0	0	0	0	0	0	0	0	0	0	0	0	0	0	0	0.151925	0	0	0	0	0	0.26486
LH-2011987-087ST	1	0	0	0	0	0	0	0	0	0	0	0	0	0	0	0	0	0	0	0	0	0	0	0	0	0	0	0	0	0
LH-2012737	0.373078	0	0	0	0	0	0	0	0	0	0	0	0	0	0	0	0	0	0	0	0	0	0	0.269342	0	0	0	0	0	0.357579
LH-2012760	0.645786	0	0	0	0	0	0	0	0	0	0	0	0	0	0	0	0	0.117521	0	0	0	0	0	0	0	0	0	0	0	0.236693
LH-2014008-087ST	0.415156	0	0	0	0	0	0	0	0	0	0	0	0	0	0.570235	0	0	0	0	0	0	0	0	0	0	0	0	0	0	0
LH-2014014-087ST	0	0	0	0	0	0.25561	0	0	0	0	0	0	0	0	0	0	0.74439	0	0	0	0	0	0	0	0	0	0	0	0	0
LH-2015887-087ST	0	0	0	0	0	0	0	0	0	0	0	0	0	0	0.776605	0	0	0	0	0	0	0	0	0	0	0	0	0	0.223395	0
LH-2016226-087ST	0	0	0	0	0	0	0	0	0	0	0	0	0	0	0	0	1	0	0	0	0	0	0	0	0	0	0	0	0	0
LH-2016455-087SF	0.627516	0	0	0	0	0	0	0	0	0	0	0	0	0	0	0	0	0	0	0	0.244005	0	0	0.128479	0	0	0	0	0	0
LH-2017346-087ST	0	0	0	0	0	0	0	0	0	0	0	0	0	0	0.305341	0	0.426871	0	0	0	0	0	0.0904621	0.177325	0	0	0	0	0	0
LH-2018603-087PF	0	0	0	0	0	0	0	0	0	0	0	0	0	0	0	0	0	0	0	0	0	0	0.126894	0	0	0	0.460484	0.412622	0	0
LH-2020630-087ST	0.131782	0	0	0	0	0	0	0	0	0	0	0	0	0	0	0	0.868218	0	0	0	0	0	0	0	0	0	0	0	0	0
LH-2021016-087PT	0.344217	0	0	0	0	0.105653	0	0	0	0.205241	0	0	0	0	0.344889	0	0	0	0	0	0	0	0	0	0	0	0	0	0	0
LH-2021069-087ST	0.099134	0	0	0	0	0.429043	0	0	0	0	0	0	0	0	0	0	0	0.471823	0	0	0	0	0	0	0	0	0	0	0	0
LH-2021100-087PT	0.651494	0	0	0	0	0.348506	0	0	0	0	0	0	0	0	0	0	0	0	0	0	0	0	0	0	0	0	0	0	0	0
LH-2021112-087PT	0	0	0	0	0	0	0	0	0	0	0	0	0	0	0.569553	0	0	0	0	0	0	0	0.397648	0	0	0	0	0	0	0
LH-2021606-087SF	0	0	0	0	0	0	0	0	0	0	0	0	0	0.244006	0	0	0	0.340465	0	0	0	0.369174	0	0	0	0	0	0	0	0
LH-2021701-087ST	0	0	0.292828	0	0	0.0751918	0	0	0	0	0	0	0	0	0.63198	0	0	0	0	0	0	0	0	0	0	0	0	0	0	0
LH-2021705-087ST	0	0	0	0	0	0	0	0	0	0	0	0	0	0	0	0	0	0	0	0	0	0	0	1	0	0	0	0	0	0
LH-2021737-087ST	0	0.270901	0	0	0	0	0	0	0	0	0	0	0	0	0	0	0	0	0	0.297117	0	0	0	0.141588	0	0	0	0	0	0.290395
LH-2021779-087ST	0	0	0	0	0	0	0	0	0	0	0	0	0	0	0	0	1	0	0	0	0	0	0	0	0	0	0	0	0	0
LH-2022765-087ST	0	0	0	0	0	0	0	0	0	0	0	0	0.960932	0	0	0	0	0	0	0	0	0	0	0	0	0	0	0	0	0
LH-2023150-087ST	0.835558	0	0	0	0	0	0	0	0	0	0	0	0	0	0.164442	0	0	0	0	0	0	0	0	0	0	0	0	0	0	0
LH-2023867-113ST	0	0	0	0	0	0	0	0	0	0	0	0	0	0	0	0	0	0	0	0	0	0	0	1	0	0	0	0	0	0
LH-2024314-087ST	0	0	0	0	0	0	0	0	0	0	0	0	0	0	0	0	0	0	0	0	0	0	0	1	0	0	0	0	0	0
LH-2024320-087SF	0.815692	0.154105	0	0	0	0	0	0	0	0	0	0	0	0	0	0	0	0	0	0	0	0	0	0	0	0	0	0	0	0
LH-2024321-087ST	0.579733	0	0	0	0	0	0	0	0	0	0	0	0	0	0	0	0	0	0	0	0.202873	0	0	0	0.217394	0	0	0	0	0
LH-2024329-087ST	0	0	0	0	0	0	0	0	0	0	0	0	0	0	0	0	0	0	0	0	0	0.748452	0	0	0	0	0	0	0	0.241752
LH-2024775-113PT	0	0	0	0	0	0	0	0	0	0	0	0	0	0	0	0	0	0	0	0	0	0	0	0	0	0	0	0	0	1
LH-2025200-087SF	0.338476	0	0.309593	0	0	0	0	0	0	0	0	0	0	0	0	0	0	0	0.35193	0	0	0	0	0	0	0	0	0	0	0
LH-2027170-087PT	0	0	0.760459	0	0	0	0	0.239541	0	0	0	0	0	0	0	0	0	0	0	0	0	0	0	0	0	0	0	0	0	0
LH-2027446-087PT	0	0	0.389677	0	0	0	0	0	0	0	0	0	0	0	0	0.389725	0	0.220598	0	0	0	0	0	0	0	0	0	0	0	0
LH-2028580-087ST	1	0	0	0	0	0	0	0	0	0	0	0	0	0	0	0	0	0	0	0	0	0	0	0	0	0	0	0	0	0
LH-2028581-087ST	0	0	0	0	0	0	0	0	0	0	0	0	0	0	0.0643363	0	0	0	0	0	0.385301	0	0	0	0	0	0	0	0.550362	0
LH-2028587-087PT	0	0	0.38707	0	0	0	0	0	0.257899	0	0	0	0	0	0	0	0	0	0	0.169942	0	0	0	0	0.185089	0	0	0	0	0
LH-2028613-087PT	0	0	0	0	0	0	0	0	0	0	0	0	0	0	0	0.690734	0	0	0	0	0	0	0	0	0.127727	0	0	0	0	0.181539
LH-2029651-113PT	0.567256	0	0	0	0	0	0	0	0	0	0	0	0	0	0	0	0	0	0	0	0	0	0	0	0	0	0	0	0	0.432744
LH-2031123-167PT	0	0	0	0	0	0	0.475078	0	0	0	0	0	0	0	0	0	0	0	0	0	0.316785	0	0	0.208137	0	0	0	0	0	0
LH-2031175-162PT	0	0	0.0789973	0	0	0	0	0.562792	0	0	0	0	0	0	0.35821	0	0	0	0	0	0	0	0	0	0	0	0	0	0	0
LH-2031197-113PT	0	0	0	0	0	0	0	0	0	0	0	0.194645	0	0	0	0	0	0	0	0	0	0	0	0	0	0	0	0	0	0.802773
LH-2033697-113PT	0	0.0780314	0	0	0	0	0	0	0	0	0	0	0.772724	0	0	0	0	0.134643	0	0	0	0	0	0	0	0	0	0	0	0
LH-2033715-113ST	0	0.512064	0	0	0	0	0	0	0	0	0	0	0	0	0	0	0	0.0653938	0	0	0	0	0	0	0	0	0	0	0.189304	0.191555
LH-2035074-113PT	0	0	0	0	0	0	0	0	0	0	0	0.119531	0	0	0	0	0	0.265177	0	0	0	0	0	0.0635839	0	0	0	0	0	0.551708
LH-2035125-167PT	0	0	0	0.701554	0	0	0	0	0	0	0	0.253688	0	0	0	0	0	0	0	0	0	0	0	0	0	0	0	0	0	0
LH-2035449-113PT	0	0	0	0	0	0	0	0	0	0	0	0	0	0	0	0	0	0	0	0	0	1	0	0	0	0	0	0	0	0
LH-2036422-167SF	0.854627	0	0	0	0	0	0	0	0	0	0	0	0	0	0	0	0	0.145373	0	0	0	0	0	0	0	0	0	0	0	0
LH-2037093-167PF	0.981719	0	0	0	0	0	0	0	0	0	0	0	0	0	0	0	0	0	0	0	0	0	0	0	0	0	0	0	0	0
LH-2037127-167PT	0	0	0	0.612185	0	0	0	0	0	0	0	0	0	0	0	0	0	0	0	0.373641	0	0	0	0	0	0	0	0	0	0
LH-2037137-167SF	0	0	0	0	0	0	0	0	0	0	0	0	0	0.271262	0	0	0	0	0	0.728738	0	0	0	0	0	0	0	0	0	0
LH-2037941-167SF	0	0	0	0	0	0	0	0	0	0	0	0	0.7077	0	0	0	0	0.2923	0	0	0	0	0	0	0	0	0	0	0	0
LH-2038396-167ST	0	0	0	0	0	0	0	0	0	0	0	0	0	0	0	0	0	0	0	0	0	0	0	0	0	0	0	0	0	1
LH-2038443-167SF	0.829185	0	0	0	0	0.150388	0	0	0	0	0	0	0	0	0	0	0	0	0	0	0	0	0	0	0	0	0	0	0	0
LH-2038635-162ST	0	0	0	0.879462	0	0	0	0	0	0	0	0	0	0	0	0	0	0	0	0	0	0	0	0	0	0	0	0	0.120538	0
LH-2038757-162ST	0.684185	0	0	0	0	0	0	0	0	0	0	0	0	0	0	0	0	0	0	0	0	0	0.306565	0	0	0	0	0	0	0
LH-2039469-113PT	1	0	0	0	0	0	0	0	0	0	0	0	0	0	0	0	0	0	0	0	0	0	0	0	0	0	0	0	0	0
LH-2040037-167SF	0.842962	0	0	0	0	0	0	0	0	0	0	0	0	0	0	0	0	0	0	0	0	0	0	0.157038	0	0	0	0	0	0
LH-2040482-162PT	0.503606	0	0	0.159122	0	0	0	0	0	0	0	0	0	0	0.337272	0	0	0	0	0	0	0	0	0	0	0	0	0	0	0
LH-2040922-167PT	0	0	0	0	0	0	0	0	0	0.276171	0	0	0	0	0	0	0	0	0	0.153828	0.284159	0	0.0738454	0	0	0	0	0	0.170557	0
LH-2041536-162PT	0	0	0	0	0	0	0	0	0	0	0.764388	0	0	0	0	0	0	0	0	0	0	0	0	0	0.235612	0	0	0	0	0
LH-2041539-162SF	0	0	0	0	0	0	0	0	0	0	0	0	0	0	0.367165	0	0	0.335499	0	0	0	0	0	0	0	0	0	0	0.297337	0
LH-2041910-167PF	0.543103	0	0.223619	0	0	0	0	0	0	0.065725	0	0	0	0	0.121266	0	0	0	0	0	0	0	0	0	0	0	0	0	0	0
LH-2042592-167PF	0.281921	0	0.718079	0	0	0	0	0	0	0	0	0	0	0	0	0	0	0	0	0	0	0	0	0	0	0	0	0	0	0
LH-2044383-167SF	0	0	0	0	0	0	0	0	0	0	0	0	0	0	0.989848	0	0	0	0	0	0	0	0	0	0	0	0	0	0	0
LH-2044464-162ST	0.293468	0	0	0	0	0	0	0	0	0	0	0	0	0	0.706532	0	0	0	0	0	0	0	0	0	0	0	0	0	0	0
LH-2044531-167PF	0.841541	0	0	0	0	0	0	0	0	0	0	0	0	0	0	0	0	0	0	0.158459	0	0	0	0	0	0	0	0	0	0
LH-2045808-167PT	0.651613	0	0	0	0	0	0	0	0	0	0	0	0	0	0	0	0	0	0.336309	0	0	0	0	0	0	0	0	0	0	0
LH-2045895-167PT	0	0	0	0	0	0	0	0	0	0	0.491705	0	0	0	0	0.426024	0	0	0	0	0	0	0	0	0	0	0	0	0.0822709	0
LH-2047665-167PT	0	0	0.809423	0	0	0	0	0	0	0	0	0	0	0	0	0	0	0	0	0	0	0	0	0	0.190577	0	0	0	0	0
LH-2047667-167PT	0.424605	0	0	0	0	0.0737167	0	0	0	0	0	0	0	0	0	0	0	0	0	0	0	0	0	0.501678	0	0	0	0	0	0
LH-2047843-167ST	0	0	0	0	0	0	0	0	0	0	0	0	0	0	0	0	1	0	0	0	0	0	0	0	0	0	0	0	0	0
LH-2047848-167ST	0	0	0.115117	0	0	0	0	0.619038	0	0	0.155529	0	0	0	0	0	0	0	0	0	0.110316	0	0	0	0	0	0	0	0	0
LH-2047882-167SF	0	0	0	0.154524	0	0	0	0	0	0	0	0	0	0	0	0	0	0	0.819868	0	0	0	0	0	0	0	0	0	0	0
LH-2047911-167SF	0.304547	0	0.695453	0	0	0	0	0	0	0	0	0	0	0	0	0	0	0	0	0	0	0	0	0	0	0	0	0	0	0
LH-2047933-167SF	0	0.519497	0	0	0	0	0.128919	0	0	0	0	0	0.351584	0	0	0	0	0	0	0	0	0	0	0	0	0	0	0	0	0
LH-2047961-167PF	0	0.151099	0	0.335568	0	0	0	0.357748	0	0	0	0.0746896	0	0	0	0	0	0	0	0	0	0	0	0	0	0	0	0	0	0
LH-2048601-167SF	1	0	0	0	0	0	0	0	0	0	0	0	0	0	0	0	0	0	0	0	0	0	0	0	0	0	0	0	0	0
LH-2049306-167ST	0	0	0	0	0	0	0	0	0	0	0	0	0	0	0	0	0	0	0	0	0	0	0	0	0	0	0	0	0	1
LH-2050450-167ST	0	0	0	0.0608247	0	0	0	0	0	0	0	0	0	0	0	0	0	0	0	0	0	0	0.466648	0	0.472527	0	0	0	0	0
LH-2050478-162ST	0	0	0	0	0	0	0	0	0	0	0	0	0	0	0	0	0	0	0	0	0	0	0	0	0	0	0	0	0.201071	0.798929
LH-2051278-167ST	0	0	0.853416	0	0	0	0	0	0	0	0	0	0	0	0	0	0	0	0	0	0	0	0	0.145474	0	0	0	0	0	0
LH-2051279-167ST	0	0	0	0	0	0	0	0	0	0	0	0	0	0	0.603811	0	0	0	0	0	0	0	0.381556	0	0	0	0	0	0	0
LH-2052047-162PT	0	0	0	0	0	0.702953	0	0	0	0	0	0	0	0	0.293758	0	0	0	0	0	0	0	0	0	0	0	0	0	0	0
LH-2052734-167PT	0.451949	0	0	0	0	0.275652	0	0	0	0	0	0	0	0	0	0	0	0	0	0	0.272399	0	0	0	0	0	0	0	0	0
LH-2052737-162SF	0	0	0	0.471817	0	0	0	0	0	0	0	0	0	0	0	0	0	0	0	0.101624	0.118069	0	0	0	0	0	0	0.30849	0	0
LH-2052748-162ST	0	0	0	0	0	0	0	0.259708	0	0	0	0.155378	0	0	0	0	0	0	0	0.261177	0	0	0	0	0	0	0	0	0	0.271761
LH-5000175-167ST	0	0	0	0.595561	0	0	0	0	0	0	0	0	0	0	0	0	0	0	0	0.404439	0	0	0	0	0	0	0	0	0	0
LH-5000708-162SF	0	0	0	0.211134	0	0	0	0	0	0	0	0	0	0.0844209	0	0	0	0	0	0.704445	0	0	0	0	0	0	0	0	0	0
LH-5000717-167ST	0.234946	0	0	0	0	0.583736	0	0	0	0	0	0	0	0	0.181317	0	0	0	0	0	0	0	0	0	0	0	0	0	0	0
LH-5000718-167ST	0	0	0.340214	0	0	0	0	0	0	0	0	0	0	0	0	0	0	0	0	0	0	0	0	0	0	0	0.659786	0	0	0
LH-5000749-167PT	0.189935	0	0.137442	0	0	0	0.141194	0	0	0	0	0	0	0	0.531429	0	0	0	0	0	0	0	0	0	0	0	0	0	0	0
LH-5000750-167SF	0.945877	0	0	0	0	0	0	0	0	0	0	0	0	0	0	0	0	0	0	0	0	0	0	0	0	0	0	0	0	0
LH-5000759-167SF	0	0	0	0.674597	0	0	0	0	0	0	0	0	0	0	0	0.325403	0	0	0	0	0	0	0	0	0	0	0	0	0	0
LH-5001316-167SF	0	0.532372	0	0	0	0	0.465664	0	0	0	0	0	0	0	0	0	0	0	0	0	0	0	0	0	0	0	0	0	0	0
L210113020-167SF	0	0	0	0.306944	0	0	0	0	0	0	0	0	0	0.197274	0	0	0	0	0	0.495782	0	0	0	0	0	0	0	0	0	0
LH-2053150-167SF	0.551652	0	0	0.137416	0	0	0	0	0	0	0	0	0	0	0	0	0	0.310932	0	0	0	0	0	0	0	0	0	0	0	0
LH-5001397-167PT	0	0	0	0.406595	0	0	0	0	0	0.21103	0	0	0	0	0	0	0	0	0	0.382374	0	0	0	0	0	0	0	0	0	0
LH-2033693-113PT	0	0	0	0	0	0.285671	0	0	0	0	0	0	0	0	0	0	0	0	0.705297	0	0	0	0	0	0	0	0	0	0	0
L210202009-167SF	0	0	0	0	0	0.709362	0	0	0	0	0	0	0	0	0.0940842	0	0	0	0	0	0	0	0	0	0	0	0	0	0	0.196553
LH-5002265-162SF	0.325999	0.184482	0.432612	0	0	0	0	0	0	0	0	0	0	0	0	0	0	0	0	0	0	0	0	0	0	0	0	0	0	0
LH-2030141-113ST	0	0.471733	0	0	0	0	0	0	0	0	0	0	0	0	0	0	0.379703	0.148564	0	0	0	0	0	0	0	0	0	0	0	0
LH-2045819-158SF	0.217037	0.0762381	0.180597	0	0	0.403667	0	0	0	0	0	0	0	0	0.0881829	0	0	0	0	0	0	0	0	0	0	0	0	0	0	0
LH-2025739-087ST	0	0	0	0	0	0	0	0	0	0	0	0	0	0	0	0	0	0	0	0	0	0	0	0.150789	0	0	0	0	0	0.849211
LH-2027246-087PT	0	0	0	0	0	0	0	0	0	0	0	0	0	0	0.417914	0	0	0	0	0.215133	0	0	0.229623	0	0.13733	0	0	0	0	0
LH-2029689-087ST	0.616504	0	0	0	0	0	0	0	0	0	0	0	0	0	0	0	0	0	0	0	0	0	0	0	0	0	0	0.383496	0	0
LH-2038825-113PT	0	0	0	0	0	0	0.207931	0	0	0	0	0	0	0	0	0.469083	0	0	0	0	0	0.322986	0	0	0	0	0	0	0	0
LH-2020265-087ST	0	0	0	0	0	0	0.595689	0	0	0	0.0806305	0	0	0	0.323681	0	0	0	0	0	0	0	0	0	0	0	0	0	0	0
LH-2029667-113SF	0	0	0	0.172726	0	0.400692	0.281099	0	0	0	0.0728341	0	0	0	0	0	0	0	0	0	0.0726495	0	0	0	0	0	0	0	0	0
LH-2025225-087ST	0	0	0	0	0	0	0.27195	0.343682	0	0	0	0	0	0	0	0	0	0	0	0	0.327546	0	0	0	0	0	0	0	0	0
LH-2021462-087ST	0	0	0.617775	0	0	0	0	0	0	0	0	0	0	0	0	0	0	0	0	0	0.321445	0	0	0.0607792	0	0	0	0	0	0
LH-2021050-087PT	0.361872	0	0	0	0	0	0	0	0	0	0	0	0	0	0	0	0.426339	0.178894	0	0	0	0	0	0	0	0	0	0	0	0
L210711008-158ST	0.0947986	0	0.135431	0	0	0.500058	0	0	0	0	0	0	0	0	0	0	0	0	0	0	0	0	0	0.127354	0	0.0994766	0	0	0	0
LH-2025725-087ST	0.154244	0	0	0	0	0	0	0	0	0	0	0	0	0.192874	0	0	0.278651	0	0	0.330941	0	0	0	0	0	0	0	0	0	0
LH-2026676-113ST	0	0	0.11637	0	0	0	0	0	0	0	0	0	0	0	0.836606	0	0	0	0	0	0	0	0	0	0	0	0	0	0	0
LH-2021636-087ST	0.500922	0	0	0	0	0	0	0	0	0	0	0	0	0	0	0	0.499078	0	0	0	0	0	0	0	0	0	0	0	0	0
LH-2021793-087PT	0	0	0	0	0	0	0.855742	0	0	0	0	0	0	0	0	0	0	0.144258	0	0	0	0	0	0	0	0	0	0	0	0
LH-2015578-087SF	0.980389	0	0	0	0	0	0	0	0	0	0	0	0	0	0	0	0	0	0	0	0	0	0	0	0	0	0	0	0	0
LH-2025708-087ST	0	0.418613	0.259082	0	0	0	0.3098	0	0	0	0	0	0	0	0	0	0	0	0	0	0	0	0	0	0	0	0	0	0	0
LH-2025228-087ST	0	0	0.659651	0	0	0	0	0	0	0	0	0	0	0	0	0.207855	0	0	0	0	0	0	0.0865993	0	0	0	0	0	0	0
LH-2028206-087SF	0	0	1	0	0	0	0	0	0	0	0	0	0	0	0	0	0	0	0	0	0	0	0	0	0	0	0	0	0	0
LH-2018624-087ST	0	0	0	0	0	0	0	0	0	0	0	0	0	0	0	0	0	0.287187	0	0	0	0	0	0.665802	0	0	0	0	0	0
LH-2029666-113SF	0	0	0.116265	0	0	0	0	0	0	0	0	0.369849	0	0	0	0	0.139875	0	0	0.13522	0	0	0	0	0.143074	0	0	0	0	0
L210803026-213SF	0	0	0	0	0	0	0	0	0	0	0	0	0	0	0	0	0.108389	0	0	0.15381	0	0	0	0.122564	0	0.585903	0	0	0	0
LH-2020649-113ST	0.0982831	0	0	0	0	0	0	0	0	0	0	0	0	0	0	0	0	0	0	0.206159	0.327739	0	0	0	0	0	0	0	0	0.367819
LH-2024327-087PT	0.555596	0	0	0	0	0.444404	0	0	0	0	0	0	0	0	0	0	0	0	0	0	0	0	0	0	0	0	0	0	0	0
LH-2010684-167SF	0	0	0.472512	0	0	0	0	0	0	0	0	0	0	0	0	0	0	0	0	0	0	0.259736	0	0	0	0.267752	0	0	0	0
LH-2047901-167SF	0.321933	0	0.20118	0	0	0	0.199778	0	0	0	0	0	0	0	0.23841	0	0	0	0	0	0	0	0	0	0	0	0	0	0	0
LH-2020648-113ST	0.280858	0	0.138023	0	0	0	0.0681039	0	0	0	0.0915668	0	0.250046	0	0	0	0.143959	0	0	0	0	0	0	0	0	0	0	0	0	0
LH-2047960-167ST	0	0	0.400178	0	0	0	0	0	0.100139	0	0	0	0	0	0	0	0.125884	0	0	0	0.340449	0	0	0	0	0	0	0	0	0
LH-2023166-087ST	0.447491	0.187696	0	0	0	0	0	0	0	0	0	0	0	0	0	0	0	0	0.364813	0	0	0	0	0	0	0	0	0	0	0
LH-2030204-113PT	0.26496	0	0	0	0	0	0	0	0	0	0	0	0.495438	0	0	0	0	0	0	0	0	0	0	0	0	0	0	0	0	0.239602
LH-2028575-087ST	0.219807	0	0.472516	0.180959	0	0	0	0	0	0	0	0	0	0	0	0	0	0	0	0	0	0	0	0	0	0	0	0	0	0.126718
L210525011-213SF	0	0	0.189399	0	0	0	0	0	0	0	0	0.252285	0	0	0.106686	0	0.135464	0	0	0	0	0.316166	0	0	0	0	0	0	0	0
LH-2029684-113ST	0.347228	0	0.201512	0	0	0	0	0.0901157	0	0	0.179708	0	0	0	0	0	0	0	0	0	0.181436	0	0	0	0	0	0	0	0	0
LH-2019814-087ST	0.569677	0	0	0	0	0.194683	0	0	0	0	0	0	0	0	0.23564	0	0	0	0	0	0	0	0	0	0	0	0	0	0	0
LH-2016594-087PF	0.342021	0	0.496085	0	0	0.161895	0	0	0	0	0	0	0	0	0	0	0	0	0	0	0	0	0	0	0	0	0	0	0	0
LH-5001472-162SF	0	0	0.464534	0	0	0	0	0	0	0	0	0.351695	0.183771	0	0	0	0	0	0	0	0	0	0	0	0	0	0	0	0	0
LH-2021057-087ST	0	0	0	0	0	0	0	0	0	0	0	0	0	0	0	0.581275	0	0	0	0	0.418725	0	0	0	0	0	0	0	0	0
LH-2025485-087SF	0	0	0	0	0	0	0	0	0	0	0.116676	0	0	0.202402	0	0	0	0	0	0.0981717	0	0	0	0	0	0	0	0	0	0.58275
LH-2030406-087PF	0	0	0	0	0	0	0	0	0	0	0	0	0	0	0	0	0	0.159373	0	0	0	0	0	0	0	0	0	0	0	0.797473
LH-2031582-087ST	0	0	0	0	0	0	0	0	0	0	0	0	0	0	1	0	0	0	0	0	0	0	0	0	0	0	0	0	0	0
LH-2018637-087SF	0	0	0	0	0	0	0	0	0	0	0	0	0	0	0	0	0	0.60205	0	0	0	0	0	0	0	0	0	0	0	0.39795
L210320024-158ST	0.151662	0	0	0	0	0.44547	0	0	0	0	0	0.231715	0	0	0.108479	0	0	0	0	0	0.0626745	0	0	0	0	0	0	0	0	0
LH-2034312-087PF	0.893994	0	0	0	0	0	0	0	0	0	0	0	0	0	0	0	0	0	0	0	0	0.106006	0	0	0	0	0	0	0	0
LH-2024366-087SF	0.270695	0	0	0	0.150631	0	0	0.230806	0	0	0.0731237	0.191776	0	0	0	0	0	0	0	0	0	0	0	0	0	0.082968	0	0	0	0
LH-2047905-162ST	0.100695	0	0	0	0	0.595099	0	0	0	0	0	0	0	0	0	0	0	0	0	0	0	0	0	0	0	0.304205	0	0	0	0
LH-2044128-167ST	0	0	0.320222	0	0	0.493752	0	0	0	0	0	0	0	0	0	0	0	0	0	0	0	0.086132	0	0	0	0	0	0	0	0
LH-2021600-087PT	0	0	0	0	0	0.171023	0	0	0	0	0	0	0	0.218491	0	0	0	0	0	0.610486	0	0	0	0	0	0	0	0	0	0
LH-2011679-087ST	0.139045	0	0	0	0	0.0839386	0.342279	0	0	0	0	0	0.434737	0	0	0	0	0	0	0	0	0	0	0	0	0	0	0	0	0
LH-2021741-087ST	0	0	0	0	0	0	0	0	0	0	0	0	0	0	0	0	0	0	0	0	0	0	0	0.523225	0	0	0	0	0.476775	0
LH-2016400-113PT	0.583512	0	0	0	0	0	0	0	0.144734	0	0	0	0	0	0	0	0	0	0	0.0887786	0	0	0	0	0	0	0.0625217	0.120454	0	0
LH-2033665-113PF	0.615936	0	0	0	0	0	0	0	0	0	0	0.0730672	0	0	0	0	0	0	0	0	0	0	0	0	0	0	0	0	0	0.310997
L210922021-187SF	0	0	0.694332	0	0	0	0	0	0	0	0	0.167081	0	0	0	0	0	0	0	0	0	0.138587	0	0	0	0	0	0	0	0
LH-2033692-113SF	0.380359	0	0	0	0	0.158818	0.259215	0	0	0	0	0	0	0	0	0	0	0	0	0	0	0.122252	0	0	0	0	0	0	0	0
LH-2024311-087SF	0	0	0.137128	0	0	0	0	0	0	0	0	0	0.281991	0	0	0	0	0	0	0	0.219121	0.277205	0	0	0	0	0	0	0	0
LH-2030099-113ST	0.610669	0	0.338084	0	0	0	0	0	0	0	0	0	0	0	0	0	0	0	0	0	0	0	0	0	0	0	0	0	0	0
LH-2017344-087ST	0.909728	0	0.0848301	0	0	0	0	0	0	0	0	0	0	0	0	0	0	0	0	0	0	0	0	0	0	0	0	0	0	0
LH-2021758-087ST	0	0	0	0	0	0	0	0	0	0	0	0	0	0.21438	0	0	0	0	0	0.117267	0	0	0	0.668353	0	0	0	0	0	0
LH-2024760-113PT	0	0	0	0	0	0	0	0	0	0	0	0	0	0	0	0	0.625231	0	0	0	0	0	0.256628	0.118141	0	0	0	0	0	0
LH-2031193-113SF	0.3505	0	0	0	0	0.466476	0	0	0	0	0	0	0	0	0	0	0	0	0	0	0	0.10756	0	0	0	0	0	0	0	0
LH-2028589-087ST	0.605995	0	0	0	0	0	0	0	0.0647109	0	0	0	0	0	0	0	0	0.329294	0	0	0	0	0	0	0	0	0	0	0	0
LH-2021054-087ST	0	0	0	0	0	0	0	0	0	0	0	0	0	0.470946	0	0	0	0.23348	0	0	0	0	0	0	0	0	0	0	0.295574	0
LH-2021035-087ST	0	0	0	0	0	0	0	0	0	0	0	0	0	0	0.512171	0	0	0	0	0	0	0	0	0	0	0	0	0	0	0.455427
LH-2025217-087SF	0.365322	0	0.101365	0	0	0	0.0813595	0	0	0	0	0	0.335416	0	0	0	0	0	0	0	0	0	0	0	0	0	0	0.0964262	0	0
LH-2009048	0	0	0.376088	0	0	0	0	0	0	0	0	0.155026	0.0792416	0	0	0	0	0	0	0	0.167277	0	0	0	0	0	0	0.123453	0	0.098913
LH-2021646-087ST	0	0	0	0	0	0	0	0	0	0	0	0	0	0	1	0	0	0	0	0	0	0	0	0	0	0	0	0	0	0
LH-2035067-113ST	0	0	0	0	0	0	0	0	0	0	0	0	0	0.314512	0.459467	0.226021	0	0	0	0	0	0	0	0	0	0	0	0	0	0
L210509008-158ST	0.15212	0	0.223928	0	0	0.324007	0	0	0	0	0	0.0618966	0	0	0.149921	0	0	0	0	0	0	0	0	0	0	0	0	0	0	0
LH-2025216-087ST	1	0	0	0	0	0	0	0	0	0	0	0	0	0	0	0	0	0	0	0	0	0	0	0	0	0	0	0	0	0
LH-2023167-087ST	0	0	0.454217	0	0	0	0	0	0	0	0	0	0	0	0.526478	0	0	0	0	0	0	0	0	0	0	0	0	0	0	0
LH-2024388-113SF	0	0	0.911003	0	0	0	0	0	0	0	0	0	0	0	0	0	0	0	0	0	0	0	0	0	0	0	0	0	0	0.0889966
LH-2022666-113SF	0	0	0.736321	0	0	0	0	0	0	0	0	0	0.15596	0	0	0	0	0	0	0	0	0.107719	0	0	0	0	0	0	0	0
LH-2023865-113ST	0.172817	0	0.379936	0	0	0	0	0	0	0	0	0	0	0	0	0	0	0.147748	0	0	0.132909	0	0	0	0	0	0	0	0	0.166591
LH-2021001-087PT	0	0	0	0	0	0	0	0	0	0	0	0	0	0	0	0	0	0	0	0	0.517268	0	0	0	0	0	0	0	0	0.482732
LH-2021073-087PT	0	0	0	0	0	0	0	0	0	0	0.205873	0	0	0	0	0	0.366792	0	0	0	0	0	0	0.427335	0	0	0	0	0	0
